# Supplementary material for: Voltage-Gated Sodium Channel NaV1.2: Structural Perspective of the Genetic Variability
Source: Biochem Genet. 2026 Feb 3;64(4):5959–71. doi: 10.1007/s10528-026-11327-z (PMC13388790; doi:10.1007/s10528-026-11327-z)
Supplement: Supplementary file 1 — Supplementary Material 1 [file 10528_2026_11327_MOESM1_ESM.xlsx]

## Sheet: Sheet1
Molecular and structural perspective of SCN2A genetic variability, Journal of Molecular Neuroscience , Luísa Azevedo1,2* 1UMIB - Unit for Multidisciplinary Research in Biomedicine, ICBAS - School of Medicine and Biomedical Sciences, University of Porto, Porto, Portugal 2ITR - Laboratory for Integrative and Translational Research in Population Health, Porto, Portugal ,Corresponding author: lazeved…

## Sheet: Interspecies differences
Interspecies differences seen in the alignment of the Nav1.2 protein. For each variant, the species where that difference is seen is shown.
Variant	Macaca mulatta	Pongo abellis	Pan troglodytes	Gorilla Gorilla	Mus musculus	Rattus norvegicus
p.Gln3Arg						x
p.Val76Glu					x	x
p.Tyr84Phe		x
p.Pro107Ser					x	x
p.Met133Val					x	x
p.Asp209Asn					x	x
p.Ser287Thr					x	x
p.Gly302Trp					x	x
p.Thr306Ala					x	x
p.Val311Met					x
p.Ser312Asn					x	x
p.Ile313Met	x		x		x	x
p.Ser514Ala					x	x
p.Asn520Glu					x	x
p.Arg522Ala					x	x
p.Glu527Ala					x	x
p.Arg534Lys					x	x
p.Arg581Lys					x	x
p.Ala584Val					x	x
p.Ala584Thr	x
p.His622Pro					x	x
p.Val634Gly					x	x
p.Leu635Ile					x	x
p.Ile637Thr					x	x
p.Thr662Ala					x	x
p.Ala666Val					x	x
p.Thr669Ser						x
p.Ile707Met					x	x
p.Leu751Val					x	x
p.Val1109Leu					x	x
p.Val1159Ala					x	x
p.Val1268Met					x	x
p.Lys1387Ala					x	x
p.Tyr1587His					x	x
p.Asp1734Glu	x	x	x	x	x	x
p.Ala1816Cys					x	x
p.Asp1823Ala					x	x
p.Ile1911Val					x	x
p.Cys1940Asp					x	x
p.Asp1941Glu					x	x
p.Thr1949Ile					x	x
p.Leu1950Ile					x	x
p.Ile1951Thr					x	x
p.Met1965Val					x	x

## Sheet: ClinVar variants
Variants taken from the ClinVar database. Each variant is associated either with Developmental and Epeleptic Encephalopathy (DEE), Self-limited Neonatal/Infantile Seizures (SeLNE), or both
Variant	Disorder
p.Met136Arg	DEE+SelNE
p.Met136Ile	DEE+SelNE
p.Trp191Cys	DEE+SelNE
p.Gly211Asp	DEE+SelNE
p.Asn212Asp	DEE+SelNE
p.Leu216Trp	DEE+SelNE
p.Arg220Gly	DEE+SelNE
p.Arg223Gln	DEE+SelNE
p.Ala240Ser	DEE+SelNE
p.Val251Ile	DEE
p.Met252Val	SelNE
p.Val261Leu	DEE+SelNE
p.Val261Met	DEE+SelNE
p.Ala263Thr	DEE+SelNE
p.Ala263Val	DEE+SelNE
p.Asp284Gly	DEE+SelNE
p.Pro360Ser	DEE+SelNE
p.Gln383Glu	DEE+SelNE
p.Arg395His	DEE+SelNE
p.Phe414Leu	DEE+SelNE
p.Val423Leu	DEE+SelNE
p.Val424Met	DEE+SelNE
p.Val424Gly	SelNE
p.Glu438Gln	DEE+SelNE
p.Glu438Lys	DEE+SelNE
p.Thr773Ala	DEE
p.Asp827Gly	DEE+SelNE
p.Arg853Pro	DEE+SelNE
p.Arg853Gln	DEE+SelNE
p.Arg856Gln	DEE+SelNE
p.Ser863Tyr	DEE
p.Asn876Ser	DEE+SelNE
p.Gly879Arg	DEE
p.Ala880Thr	SelNE
p.Val887Leu	DEE+SelNE
p.Val892Ile	DEE+SelNE
p.Ala896Val	DEE
p.Arg937Cys	DEE+SelNE
p.Asn976Lys	DEE+SelNE
p.Leu979Ser	DEE+SelNE
p.Leu983Trp	DEE+SelNE
p.Asn990Lys	DEE+SelNE
p.Glu999Lys	DEE+SelNE
p.Glu1211Lys	DEE+SelNE
p.Ile1281Met	DEE+SelNE
p.Arg1319Trp	DEE+SelNE
p.Arg1319Pro	DEE
p.Arg1319Leu	DEE
p.Arg1319Gln	DEE+SelNE
p.Ala1333Ser	SelNE
p.Ala1333Thr	DEE+SelNE
p.Asn1339Asp	DEE+SelNE
p.Leu1342Pro	DEE
p.Ile1346Val	DEE+SelNE
p.Met1354Thr	DEE+SelNE
p.Phe1459Leu	DEE+SelNE
p.Ile1473Met	DEE
p.Asn1475Lys	DEE+SelNE
p.Gln1478Lys	SelNE
p.Gln1478Glu	DEE+SelNE
p.Met1490Val	DEE+SelNE
p.Met1501Thr	DEE+SelNE
p.Arg1515Gln	DEE+SelNE
p.Met1545Val	DEE+SelNE
p.Leu1563Val	DEE+SelNE
p.Ile1571Thr	DEE+SelNE
p.Gly1576Arg	DEE
p.Leu1582Pro	DEE+SelNE
p.Tyr1589Cys	DEE+SelNE
p.Phe1590Ser	DEE+SelNE
p.Ile1596Ser	DEE+SelNE
p.Pro1622Ser	DEE+SelNE
p.Thr1623Asn	DEE+SelNE
p.Leu1624Pro	DEE+SelNE
p.Arg1626Gln	DEE+SelNE
p.Arg1629Gly	DEE+SelNE
p.Arg1629Pro	DEE+SelNE
p.Arg1629Leu	DEE+SelNE
p.Arg1629His	DEE+SelNE
p.Gly1634Val	DEE+SelNE
p.Arg1635Gln	DEE+SelNE
p.Arg1638Pro	SelNE
p.Ala1643Glu	DEE+SelNE
p.Ala1652Pro	DEE
p.Pro1658Ser	DEE+SelNE
p.Ala1659Val	DEE+SelNE
p.Ile1673Thr	DEE+SelNE
p.Thr1711Arg	DEE+SelNE
p.Gln1811Glu	DEE+SelNE
p.Arg1882Gly	DEE+SelNE
p.Arg1882Gln	DEE+SelNE

## Sheet: ASD associated variants
ASD variants divided into those seen in Zhou et al.,2022 , Sanders et al.,2018, or both.
Variant	Zhou et al.,2022	Sanders et al.,2018
p.Asp12Asn	x	x
p.Arg28Cys		x
p.Asp82Gly	x	x
p.Pro83Leu	x
p.Tyr85Cys	x
p.Thr365Met		x
p.Arg379His	x	x
p.Leu380Phe	x
p.Glu430Ala	x
p.Gly564Val	x	x
p.Phe612Ser		x
p.Thr674Lys		x
p.Leu849Ile		x
p.Arg853Gln		x
p.His930Gln		x
p.Arg937His	x	x
p.Arg937Cys	x	x
p.Met965Arg		x
p.Asn976Lys		x
p.Phe978Leu		x
p.Met1128Thr		x
p.Gly1223Arg		x
p.Trp1247Gln	x
p.Leu1305Arg	x
p.Ala1310Ser		x
p.Arg1319Pro		x
p.Leu1341Arg		x
p.Cys1386Arg	x	x
p.Thr1420Met	x	x
p.Gly1470Ala	x
p.Gly1576Arg		x
p.Trp1594Arg		x
p.Asp1598Val		x
p.Pro1622Ser		x
p.Arg1635Gln		x
p.Ser1656Phe		x
p.Ser1713Phe	x
p.Gly1744Arg		x
p.Gly1744Glu		x
p.Ser1758Arg	x	x
p.Ala1773Val	x	x
p.Asp1794Val	x
p.Glu1880Lys		x
p.Gln1904Glu		x
p.Lys1933Met		x
p.Ser1974Leu		x
